# Supplementary material for: Machine Learning Improves the Prediction Rate of Non-Curative Resection of Endoscopic Submucosal Dissection in Patients with Early Gastric Cancer
Source: Cancers (Basel). 2022 Jul 31;14(15):3742. doi: 10.3390/cancers14153742 (PMC9367410; doi:10.3390/cancers14153742)
Supplement: Supplementary file 1 [file cancers-14-03742-s001.zip]

Archive with 1 entries (1 files):
- cancers-1810287-supplementary.pdf
